# Supplementary material for: Exploring Dietary Assessment Methods Used to Measure Individual Dietary Intakes in Low- and Middle-Income Countries and Under-Served Populations in High-Income Countries
Source: Nutrients. 2025 Jan 20;17(2):360. doi: 10.3390/nu17020360 (PMC11769385; doi:10.3390/nu17020360)
Supplement: Supplementary file 1 [file nutrients-17-00360-s001.zip]

Archive with 1 entries (1 files):
- nutrients-3425655-supplementary.pdf
